# Supplementary material for: Bioinspired Synthesis of Magnetic Nanoparticles Based on Iron Oxides Using Orange Waste and Their Application as Photo-Activated Antibacterial Agents
Source: Int J Mol Sci. 2023 Mar 1;24(5):4770. doi: 10.3390/ijms24054770 (PMC10002579; doi:10.3390/ijms24054770)
Supplement: Supplementary file 1 [file ijms-24-04770-s001.zip]

Archive with 1 entries (1 files):
- ijms-2144178-supplementary.pdf
